# Supplementary material for: In Vitro Evaluation of Leuconostoc mesenteroides Cell-Free-Supernatant GBUT-21 against SARS-CoV-2
Source: Vaccines (Basel). 2022 Sep 21;10(10):1581. doi: 10.3390/vaccines10101581 (PMC9612097; doi:10.3390/vaccines10101581)
Supplement: Supplementary file 1 [file vaccines-10-01581-s001.zip]

Archive with 1 entries (1 files):
- vaccines-1831647-supplementary.pdf
